# Supplementary material for: Clinically determined type of 18F-fluoro-2-deoxyglucose uptake as an alternative prognostic marker in resectable pancreatic cancer
Source: PLoS One. 2017 Feb 24;12(2):e0172606. doi: 10.1371/journal.pone.0172606 (PMC5325284; doi:10.1371/journal.pone.0172606)
Supplement: S1 Data — (XLS) [file pone.0172606.s001.xls]

## Sheet: Revision용)PET CLINICAL PREDICTI
ID	Agreement-based	disagreed	JHL2	CMK2	HKH2	SUVmax	TMV2.5	TLG	Validation	TMV2.54.5	adjCT	reason for no postop CTx	ASA score	Gender	age	DM	CA199A	Lewis	SIZEpath	Location	prePETglucose	gluSUVmax	gluTLG	OP	pTstage	pNstage	PNI	LVI	Rstatus	Recurrence	Time to recurrence	Recur site(0: local, 1:liver, 2:lung, 3: peritoneum)	disease related death	survival months
1	3	3	3	3	3	4.8	4.1	13.53	1	1	1		1	1	62.4	0	280	1	1.6	0	83	3.984	11.2299	1	3	1	1	0	0	1	4.86667	0	1	12.8
2	2	1	3	2	2	4.4	2.88	10.08	1	1	0	DGE complication	3	0	71.1	0	40.7	1	1.7	0	128	5.6704	12.9024	0	1	0	0	0	0	0	48.5667		0	48.57
3	3	3	3	3	3	4.5	3.05	11.285	1	1	1		2	0	63.1	0	89.2	1	2.5	0	83	3.735	9.36655	1	3	1	1	0	0	1	6.23333	3	1	15
4	3	3	3	3	3	5.5	3.64	13.832	1	1	1		2	1	71.3	1	404	1	2.7	1	128	7.04	17.705	2	3	0	1	0	0	1	15	0	1	21.5
5	2	2	2	2	2	2.2					1		3	0	74.4	1	756	1	1.8	0	150	3.3	0	1	3	1	0	0	0	1	19.7333	1	0	23.9
6	3	3	3	3	3	4.3	4.04	13.736	1	1	0	biliary complciation	2	0	72.9	1	25.5	1	3.5	1	126	5.418	17.3074	3	2	1	1	0	0	1	5.33333	0	1	11.8
7	3	3	3	3	3	4	4.89	15.648	2	2	1		2	1	65.6	0	1800	1	2.7	0	107	4.28	16.7434	1	3	0	0	0	0	1	6.1	1	1	11.3
8	2	2	2	2	2	2.6	0.19	0.475	1	1	1		1	0	62.5	0	145	1	0.9	0	109	2.834	0.51775	1	1	1	1	0	0	0	31.4667		0	31.47
9	3	3	3	3	3	4.7	3.87	11.997	1	1	1		2	1	75.3	1	38.4	1	2	1	134	6.298	16.076	2	1	0	1	1	0	1	14.6667	1	0	23.3
10	3	3	3	3	3	5.6	6.79	23.765	2	2	1		2	0	71.7	1	408	1	2.5	0	108	6.048	25.6662	1	3	0	1	1	0	1	16.8333	0	1	20.8
11	3	3	3	3	3	4.3	12.35	40.755	2	2	1		2	1	54	0	307	1	2.5	0	109	4.687	44.423	1	3	1	1	0	0	1	11.4667	0	1	25.1
12	3	3	3	3	3	10.9	18.98	89.206	2	2	1		2	1	71.6	0	133	1	4	0	137	14.933	122.212	0	3	1	1	1	0	1	9.93333	1	0	16.4
13	3	3	3	3	3	10.2	12.78	65.178	2	2	0	refusal	2	0	49.2	1	135	1	2.5	0	126	12.852	82.1243	0	3	1	1	0	0	1	1.13333	1	1	3.6
14	3	3	3	3	3	4.6	6.75	24.3	2	2	1		1	0	67.1	0	887	1	2.9	0	107	4.922	26.001	1	3	1	1	0	0	0	5.56667		0	5.57
15	3	3	3	3	3	5.3	4.74	16.116	2	2	0	poor recovery and hypoglycemic shock	2	1	73.8	1	1080	1	2.2	0	91	4.823	14.6656	1	3	0	1	0	0	0	6.23333		0	6.23
16	3	3	3	3	3	6.7	3.64	16.016	1	1	1		2	1	45.9	0		0	2.2	0	118	7.906	18.8989	1	3	0	1	0	0	1	8.56667	1	1	12
17	2	2	2	2	2	2.8	0.1	0.27	1	1	1		2	0	59.9	1	579	1	2.1	0	195	5.46	0.5265	1	3	1	1	0	0	1	22	0	1	29.4
18	3	3	3	3	3	8.6	6.99	33.552	2	2	1		1	0	59.8	0	76.6	1	2	1	103	8.858	34.5586	2	3	0	0	0	0	1	8.83333	1	0	40.8
19	2	2	2	2	2	2.8	0.27	0.702	1	1	0	biliary complciation	1	0	56.1	0	11.2	1	1.8	0	132	3.696	0.92664	1	3	1	1	0	0	0	41.3667		0	41.37
20	2	1	2	2	3	3.6	1.39	4.031	1	1	0	poor recovery	1	1	67.2	0	539	1	2.2	0	107	3.852	4.31317	1	3	1	1	1	0	1	12.7667	0	1	13.7
21	3	3	3	3	3	4.3	0.58	1.914	1	1	0	refusal	1	0	72.1	1	12.4	1	1.1	1	97	4.171	1.85658	3	1	0	0	0	0	1	6.33333	0	2	6.8
22	3	3	3	3	3	7.6	4.04	18.18	1	1	1		2	1	39.7	0		0	2.5	0	102	7.752	18.5436	0	3	1	0	0	0	1	3.33333	0	1	14.3
23	2	2	2	2	2	2.7	0.05	0.135	1	1	1		1	0	75.5	1		0	1.8	0	182	4.914	0.2457	1	3	1	1	1	0	1	12.2333	0	1	24
24	3	3	3	3	3	7.3	3.99	18.354	1	1	1		1	0	56.4	1	28.2	1	3.5	0	90	6.57	16.5186	1	3	1	1	0	0	1	10.3333	3	1	11.5
25	2	2	2	2	2	3.7	0.89	2.848	1	1	1		2	0	60	1	316	1	2	0	197	7.289	5.61056	1	3	0	1	1	0	1	9.6	0	1	11.3
26	3	3	3	3	3	8.3	9.43	39.606	2	2	1		2	0	56.2	0	1230	1	4	2	109	9.047	43.1705	3	3	1	0	0	0	1	3.73333	1	1	13.1
27	2	2	2	2	2	2.2					1		2	0	71.9	1	24.7	1	2.5	0	108	2.376	0	1	2	1	1	1	0	0	28.1333		0	28.13
28	2	2	2	2	2	3.1	0.1	0.3	1	1	1		2	1	68.2	0	74.1	1	1.5	1	88	2.728	0.264	2	3	1	1	0	0	1	11	3	1	13.4
29	3	3	3	3	3	4.6	3.34	10.354	1	1	0	refusal	2	1	73.2	0	12200	1	1.9	0	105	4.83	10.8717	1	3	0	1	0	0	1	7.33333	1	0	14.7
30	2	2	2	2	2	2.8	0.15	0.405	1	1	1		2	1	62.8	1	415	1	2	1	93	2.604	0.37665	2	3	0	1	0	0	1	12.9	0	0	31.9
31	3	3	3	2	3	3.9	8.23	26.336	2	2	1		2	1	54.4	1	10.9	1	2.5	2	184	7.176	48.4582	2	3	0	0	1	0	0	17.6667		0	17.67
32	2	2	2	2	2	2.6	0.1	0.26	1	1	1		2	1	56.4	0	154	1	2.3	0	94	2.444	0.2444	1	2	1	1	1	0	0	29.6333		0	29.63
33	2	2	2	2	2	2.8	0.15	0.405	1	1	1		1	0	57.7	0	47	1	1.5	0	94	2.632	0.3807	1	3	0	0	0	0	0	27.2333		0	27.23
34	3	1	2	3	3	3.2	1.24	3.348	1	1	0	poor recovery	1	1	68	0	483	1	1.9	0	88	2.816	2.94624	1	1	1	1	0	0	0	4		0	4
35	3	3	3	3	3	6.8	3.82	14.134	1	1	1		1	0	34.9	0	11.6	1	2.1	1	135	9.18	19.0809	2	2	0	0	0	0	1	8.9	0	1	11.1
36	3	1	2	3	3	3.5	1.45	4.06	1	1	1		1	1	59.9	0	74.3	1	2.3	0	103	3.605	4.1818	0	3	1	1	0	0	0	26.0667		0	26.07
37	2	2	2	2	2	3.4	4.88	13.664	2	2	0	general condition poor	2	1	71.1	1	500	1	4.5	0	92	3.128	12.5709	0	3	0	0	1	0	1	2.76667	1	1	8.5
38	3	3	3	3	3	13.7	4.23	29.187	1	1	1		2	1	60	0	11.9	1	2.5	0	92	12.604	26.852	1	3	0	1	1	0	0	23.2		0	23.2
39	2	2	2	2	2	3.1	3.03	8.4234	1	1	0	poor condition	2	0	70	0	39	1	3.5	1	133	4.0831	11.2031	2	3	0	0	0	0	1	17.4667	3	0	23.5
40	2	2	2	2	2	4.6	1.79	6.5156	1	1	1		2	1	74	1		0	2.5	0	160	7.312	10.425	1	3	1	1	0	0	0	19.3667		0	19.37
41	2	1	3	2	2	3.6	0.3	0.93	1	1	0	Refusal	1	1	60	0	90.3	1	1.9	1	92	3.312	0.8556	2	3	0	0	0	0	0	28.7667		0	27.77
42	3	3	3	3	3	8	5.13	17.955	2	2	1		1	1	64.7	1	5.1	0	1.7	0	97	9.76	30.1291	1	3	1	1	0	0	0	20.7		0	20.7
43	3	3	3	3	3	6.5	4.38	14.454	1	1	1		1	1	61.7	0	95.1	1	2.5	1	102	6.305	17.4164	2	3	0	1	0	0	0	19.2		0	19.2
44	3	3	3	3	3	4.7	8.99	37.758	2	2	1		2	1	64.3	1	629	1	2.3	0	83	4.794	14.7431	1	3	0	1	1	0	1	3.13333	2	1	6
45	3	3	3	3	3	8.7	8.19	25.9623	2	2	1		2	0	68.6	1	150	1	3	0	131	7.221	31.3391	1	3	1	1	1	0	1	3.43333	1	1	4.7
46	3	3	3	3	3	4.3	20.36	101.8	2	2	1		1	1	53.6	0	33.7	1	2.8	0	121	5.633	34.0106	1	3	1	1	1	0	1	6.625	0	0	17.9
47	3	3	3	3	3	14	0.9	2.88	1	1	1		3	0	65	1	698	1	1.5	1	140	16.94	123.178	2	3	1	0	0	0	0	6.86667		0	6.87
48	2	2	2	2	2	3.4	0.3	0.78	1	1	0	refusal	2	1	61.5	0	4.1	1	2.5	0	104	4.692	13.5268	1	3	0	1	0	0	1	9.63333	0	0	15.1
49	3	3	3	3	3	4.6	3.58	10.74	1	1	1		2	1	72.3	1	602	1	4.5	0	160	6.854	36.3769	1	3	1	1	1	0	0	10.6667		0	10.67
50	3	3	3	3	3	3.3	7.78	29.564	2	2	1		2	0	53.6	0	205	1	3	2	108	5.28	17.184	2	3	1	1	1	0	1	13.5667	1	0	16.7
51	3	3	3	3	3	5.7	3.44	11.008	1	1	1		3	0	66.7	1	596	1	2.6	0	148	6.156	31.9291	1	3	1	1	1	0	1	7.73333	0	0	8.5
52	3	1	3	3	2	4.1	0.5	1.3	1	1	1		3	1	68.8	1	752	1	2.5	0	229	6.068	16.2918	1	3	0	1	1	0	0	5.93333		0	5.93
53	2	2	2	2	2	2.6	1.05	4.095	1	1	1		2	1	46.7	0	47.9	1	3.3	0	110	5.954	2.977	1	3	1	1	1	0	0	4.26667		0	4.27
